# Supplementary material for: De novo transcriptome analysis of Perna viridis highlights tissue-specific patterns for environmental studies
Source: BMC Genomics. 2014 Sep 19;15(1):804. doi: 10.1186/1471-2164-15-804 (PMC4190305; doi:10.1186/1471-2164-15-804)
Supplement: Supplementary file 7 — Additional file 7: List of heat-shock protein ( HSP ) genes annotated in Perna viridis. (XLSX 10 KB) [file 12864_2014_6498_MOESM7_ESM.xlsx]

## Sheet: HSP genes
Gene ID	Transcripts ID	Gene Length	BLAST Top-Hit eValue	BLAST Top-Hit Score	BLAST Top-Hit Similarity %	BLAST Top-hit name	Family	BLAST species	Accession Number
comp98227_c3	comp98227_c3_seq1,comp98227_c3_seq2,comp98227_c3_seq4,comp98227_c3_seq5,comp98227_c3_seq8,comp98227_c3_seq9	2115.26	0	553.903	0.83	DnaJ (Hsp40) homolog, subfamily A, member 1-like	HSP40	Saccoglossus kowalevskii	XP_002734268.1
comp2210257_c0	comp2210257_c0_seq1	448	3.32783e-19	92.4337	0.77	DnaJ heat shock N-terminal domain-containing protein	HSP40	Polysphondylium pallidum	EFA85645.1
comp5069289_c0	comp5069289_c0_seq1	209	2.20761e-16	76.6406	0.8	Heat shock 60 kDa protein 1	HSP60	Sus scrofa	AAV40980.1
comp63630_c0	comp63630_c0_seq1	353	1.78937e-07	41.5874	0.8	Heat shock 70 kDa protein 12A	HSP70	Crassostrea gigas	EKC27723.1
comp93684_c5	comp93684_c5_seq1	1692	1.42238e-133	410.609	0.86	Heat shock 70 kDa protein 12B	HSP70	Crassostrea gigas	EKC37926.1
comp96400_c0	comp96400_c0_seq1	5023	0	670.233	0.84	Heat shock 70 kDa protein 13	HSP70	Crassostrea gigas	EKC36325.1
comp92984_c1	comp92984_c1_seq11,comp92984_c1_seq2,comp92984_c1_seq3,comp92984_c1_seq4,comp92984_c1_seq5,comp92984_c1_seq7,comp92984_c1_seq8,comp92984_c1_seq9	2504.39	2.51891e-178	546.199	0.75	Heat shock 70 kDa protein 14	HSP70	Crassostrea gigas	EKC26064.1
comp96782_c0	comp96782_c0_seq2	3261	0	848.195	0.89	Heat shock protein 60	HSP60	Biomphalaria glabrata	ACL00842.1
comp95233_c0	comp95233_c0_seq1,comp95233_c0_seq2,comp95233_c0_seq3	1967.15	0	1135.55	0.91	Heat shock protein 70	HSP70	Mytilus galloprovincialis	BAD99026.1
comp74631_c0	comp74631_c0_seq1	3198	0	988.408	0.89	Heat shock protein 70 B2	HSP70	Crassostrea gigas	EKC30019.1
comp74931_c0	comp74931_c0_seq1	1584	3.86345e-112	347.051	0.7	Heat shock protein 70-binding protein 1	HSP70	Crassostrea gigas	EKC34454.1
comp76341_c0	comp76341_c0_seq1	2670	0	1139.02	1	Heat shock protein 71	HSP70	Perna viridis	ABJ98722.1
comp94872_c1	comp94872_c1_seq1,comp94872_c1_seq2	4630.22	0	992.26	0.86	Heat shock protein 75 kDa, mitochondrial, partial	HSP90	Crassostrea gigas	EKC29184.1
comp76084_c0	comp76084_c0_seq1	2594	0	1058.51	0.93	Heat shock protein 90	HSP90	Phascolosoma esculenta	ACZ97018.1
comp94902_c0	comp94902_c0_seq1	559	6.82359e-57	186.422	0.76	Heat shock protein beta-11	Small heat shock protein	Crassostrea gigas	EKC31799.1
comp87585_c0	comp87585_c0_seq3	2393	9.87399e-105	347.436	0.7	Heat shock protein beta-1-associated protein 1	Small heat shock protein	Crassostrea gigas	EKC31176.1
comp66717_c0	comp66717_c0_seq1	1482	9.03324e-50	179.104	0.65	Small heat shock protein	Small heat shock protein	Tegillarca granosa	ADK94118.1
comp77735_c1	comp77735_c1_seq1	1341	1.83821e-76	246.514	0.93	Small heat shock protein 22	Small heat shock protein	Mytilus galloprovincialis	AEP02967.1
comp2476231_c0	comp2476231_c0_seq1	303	3.41216e-31	119.783	0.86	Small heat shock protein 24.1	Small heat shock protein	Mytilus galloprovincialis	AEP02968.1
