# Supplementary material for: De novo transcriptome analysis of Perna viridis highlights tissue-specific patterns for environmental studies
Source: BMC Genomics. 2014 Sep 19;15(1):804. doi: 10.1186/1471-2164-15-804 (PMC4190305; doi:10.1186/1471-2164-15-804)
Supplement: Supplementary file 8 — Additional file 8: List of cytochrome p450 ( CYP ) genes annotated in Perna viridis. (XLSX 14 KB) [file 12864_2014_6498_MOESM8_ESM.xlsx]

## Sheet: CYP genes
Gene ID	Transcripts ID	Gene Length	BLAST Top-Hit eValue	BLAS Top-Hit Score	BLAST Top-Hit Similarity %	BLAST Top-hit name	Family	Clans	BLAST species	Accession number
comp34801_c0	comp34801_c0_seq1	2012	1.50398e-132	411.379	0.63	Cytochrome P450	--	--	Hyriopsis cumingii	ACQ90303.1
comp86573_c0	comp86573_c0_seq1,comp86573_c0_seq2	1694	1.85033e-151	305.449	0.78	Cytochrome P450	--	--	Meretrix meretrix	AGC92781.1
comp35015_c0	comp35015_c0_seq1	2440	8.80842e-96	319.316	0.6	Cytochrome P450 family 1-like 1 protein	CYP1	CYP2	Mytilus edulis	AFV13815.1
comp70372_c0	comp70372_c0_seq1	2469	0	611.298	0.74	Cytochrome P450 10	CYP10	mitochondrial	Lymnaea stagnalis	P48416.1
comp56653_c0	comp56653_c0_seq1	1949	6.33053e-152	460.685	0.67	Cytochrome P450 12b2, mitochondrial	CYP12	mitochondrial	Crassostrea gigas	EKC23305.1
comp4044285_c0	comp4044285_c0_seq1	210	1.3528e-27	111.694	0.86	Cytochrome P450 CYP13A5, partial	CYP13	CYP3	Crassostrea gigas	EKC18635.1
comp89978_c0	comp89978_c0_seq1,comp89978_c0_seq5,comp89978_c0_seq6,comp89978_c0_seq7	2954	5.02814e-99	345.895	0.51	Cytochrome P450 2B4	CYP2	CYP2	Crassostrea gigas	EKC35518.1
comp97440_c0	comp97440_c0_seq2,comp97440_c0_seq4	2408.27	3.59683e-95	317.39	0.57	Cytochrome P450 2C23-like	CYP2	CYP2	Monodelphis domestica	XP_001377163.1
comp90128_c2	comp90128_c2_seq1	2551	3.94056e-179	536.569	0.72	Cytochrome P450 2C8	CYP2	CYP2	Crassostrea gigas	EKC29816.1
comp3676645_c0	comp3676645_c0_seq1	731	1.22692e-29	119.013	0.68	Cytochrome P450 2D27	CYP2	CYP2	Crassostrea gigas	EKC38017.1
comp86900_c0	comp86900_c0_seq1	612	6.53357e-35	137.887	0.61	Cytochrome P450 2F2	CYP2	CYP2	Crassostrea gigas	EKC23711.1
comp71840_c0	comp71840_c0_seq1,comp71840_c0_seq2,comp71840_c0_seq3	450.33	7.82895e-19	92.4337	0.59	Cytochrome P450 2G1	CYP2	CYP2	Crassostrea gigas	EKC24419.1
comp83357_c0	comp83357_c0_seq1,comp83357_c0_seq2	1665	5.30829e-56	161.384	0.63	Cytochrome P450 2G1-like	CYP2	CYP2	Pongo abelii	XP_002829304.1
comp76272_c0	comp76272_c0_seq1	272	5.29929e-25	105.531	0.72	Cytochrome P450 2J6	CYP2	CYP2	Crassostrea gigas	EKC41577.1
comp3384787_c0	comp3384787_c0_seq1	303	1.15726e-11	68.9366	0.71	Cytochrome P450 2J6-like	CYP2	CYP2	Takifugu rubripes	XP_003974088.1
comp68056_c0	comp68056_c0_seq1	322	8.36528e-53	179.489	0.87	Cytochrome P450 20A1	CYP20	CYP20	Crassostrea gigas	EKC33535.1
comp1881245_c0	comp1881245_c0_seq1	1170	1.68884e-50	187.193	0.54	Cytochrome P450, family 24, subfamily A, polypeptide 1-like	CYP24	mitochondrial	Saccoglossus kowalevskii	XP_002737136.1
comp128116_c0	comp128116_c0_seq1	1755	3.78663e-132	407.142	0.65	Cytochrome P450 26A1	CYP26	CYP26	Crassostrea gigas	EKC33614.1
comp79955_c0	comp79955_c0_seq1	762	2.85073e-13	77.7962	0.6	Cytochrome P450 3A29	CYP3	CYP3	Crassostrea gigas	EKC32154.1
comp91392_c0	comp91392_c0_seq3,comp91392_c0_seq4	4044	2.37808e-105	348.977	0.73	Cytochrome P450 3A31	CYP3	CYP3	Crassostrea gigas	EKC32953.1
comp84475_c0	comp84475_c0_seq1	2565	6.51994e-86	293.893	0.57	Cytochrome P450 3A4-like isoform 1	CYP3	CYP3	Otolemur garnettii	XP_003798919.1
comp84383_c0	comp84383_c0_seq1,comp84383_c0_seq2	1900.5	0	562.762	0.73	Cytochrome P450 3A9	CYP3	CYP3	Crassostrea gigas	EKC34598.1
comp94003_c0	comp94003_c0_seq1,comp94003_c0_seq2,comp94003_c0_seq3,comp94003_c0_seq4,comp94003_c0_seq5,comp94003_c0_seq6,comp94003_c0_seq7,comp94003_c0_seq8	1948.7	3.021e-102	336.65	0.81	Cytochrome P450 3A-like isoform 1	CYP3	CYP3	Mytilus edulis	BAH24057.1
comp76323_c0	comp76323_c0_seq1	262	1.77735e-29	117.857	0.77	Cytochrome P450 3A-like isoform 2	CYP3	CYP3	Mytilus edulis	BAH24058.1
comp81566_c0	comp81566_c0_seq1,comp81566_c0_seq2,comp81566_c0_seq3,comp81566_c0_seq4,comp81566_c0_seq5,comp81566_c0_seq6,comp81566_c0_seq7,comp81566_c0_seq8	2644.95	7.66206e-93	316.235	0.77	Cytochrome P450 family 3-like 3 protein, partial	CYP3	CYP3	Mytilus edulis	AFV13817.1
comp4189705_c0	comp4189705_c0_seq1	261	1.42119e-23	101.679	0.69	Cytochrome P450 33C9 protein	CYP33	CYP2	Caenorhabditis brenneri	EGT58974.1
comp95265_c0	comp95265_c0_seq1	2617	2.94867e-153	471.085	0.69	Cytochrome P450 CYP356A1	CYP356	CYP2	Crassostrea gigas	ABR45717.1
comp90252_c0	comp90252_c0_seq2,comp90252_c0_seq5	1901	3.44246e-141	429.869	0.71	Cytochrome P450 4A25	CYP4	CYP4	Crassostrea gigas	EKC39293.1
comp89712_c1	comp89712_c1_seq1,comp89712_c1_seq2	1484.01	3.99704e-178	528.865	0.74	Cytochrome P450 4F22	CYP4	CYP4	Crassostrea gigas	EKC39294.1
comp88259_c0	comp88259_c0_seq1,comp88259_c0_seq2,comp88259_c0_seq5,comp88259_c0_seq6	2051.07	2.36246e-180	545.428	0.77	Cytochrome P450 4V2	CYP4	CYP4	Crassostrea gigas	EKC23987.1
comp90248_c0	comp90248_c0_seq1	2067	1.23375e-167	491.886	0.99	Cytochrome P450 family 4	CYP4	CYP4	Perna viridis	ABZ81919.1
comp74390_c0	comp74390_c0_seq1	2217	0	709.523	0.83	Cytochrome P450 CYP44	CYP44	mitochondrial	Crassostrea gigas	EKC33403.1
comp87314_c0	comp87314_c0_seq1	1229	7.39533e-52	191.43	0.67	Cytochrome P450, family 46, subfamily A, polypeptide 1	CYP46	CYP46	Xenopus laevis	NP_001079780.1
