# Supplementary material for: De novo transcriptome analysis of Perna viridis highlights tissue-specific patterns for environmental studies
Source: BMC Genomics. 2014 Sep 19;15(1):804. doi: 10.1186/1471-2164-15-804 (PMC4190305; doi:10.1186/1471-2164-15-804)
Supplement: Supplementary file 9 — Additional file 9: List of glutathione S-transferase ( GST ) genes annotated in Perna viridis. (XLSX 10 KB) [file 12864_2014_6498_MOESM9_ESM.xlsx]

## Sheet: GST genes
Gene ID	Transcripts ID	Gene Length	Blast Top-Hit eValue	Blast Top-Hit Score	Blast Top-Hit Similarity %	BLAST Top-Hit name	Class	Superfamily	BLAST species	Accession number
comp77977_c0	comp77977_c0_seq1	2466	3.37882e-61	216.083	0.67	Glutathione S-transferase	--	--	Haliotis discus discus	ABO26605.1
comp84719_c0	comp84719_c0_seq1	406	2.94977e-14	75.0998	0.7	Glutathione S-transferase	--	--	Crassostrea gigas	CAD89617.1
comp90617_c0	comp90617_c0_seq1	2192	4.26596e-100	318.931	0.79	Glutathione S-transferase 1	--	--	Chlamys farreri	ACF25902.1
comp96579_c1	comp96579_c1_seq2,comp96579_c1_seq6	2191.03	0	644.81	0.64	Glutathione S-transferase C-terminal domain-containing protein	--	--	Crassostrea gigas	EKC37198.1
comp1403723_c0	comp1403723_c0_seq1	1212	6.1251e-31	131.339	0.5	Glutathione S-transferase, N-terminal domain-containing protein	--	--	Tetrahymena thermophila	XP_001014085.1
comp73832_c0	comp73832_c0_seq1	928	3.03313e-75	240.736	0.77	Glutathione S-transferase alpha	alpha	cytosolic	Mytilus galloprovincialis	AFQ35982.1
comp68576_c0	comp68576_c0_seq1,comp68576_c0_seq2	986.19	2.56038e-48	170.244	0.69	Microsomal glutathione S-transferase	microsomal	microsomal	Chlamys farreri	ADF45336.1
comp92152_c3	comp92152_c3_seq1	639	6.85137e-79	244.202	0.87	Microsomal glutathione S-transferase 2	microsomal	microsomal	Crassostrea gigas	EKC23598.1
comp68609_c0	comp68609_c0_seq1	1031	4.00737e-44	158.688	0.82	Microsomal glutathione S-transferase 3	microsomal	microsomal	Crassostrea gigas	EKC22868.1
comp64310_c0	comp64310_c0_seq1	922	2.34969e-111	333.183	0.8	Glutathione S-transferase omega 1	omega	cytosolic	Crassostrea gigas	EKC26097.1
comp82125_c0	comp82125_c0_seq1	1213	3.78623e-83	265.388	0.71	Omega class glutathione S-transferase	omega	cytosolic	Chlamys farreri	ADF32018.1
comp75555_c0	comp75555_c0_seq1	1439	1.57395e-108	331.643	0.86	Glutathione S-transferase pi 1	pi	cytosolic	Mytilus galloprovincialis	AAM91994.1
comp97391_c3	comp97391_c3_seq1,comp97391_c3_seq10,comp97391_c3_seq2,comp97391_c3_seq3,comp97391_c3_seq4,comp97391_c3_seq5,comp97391_c3_seq6,comp97391_c3_seq9	1782.34	2.55758e-78	259.996	0.74	Glutathione S-transferase pi 2	pi	cytosolic	Crassostrea gigas	EKC36831.1
comp64916_c1	comp64916_c1_seq1	746	9.34402e-06	51.9878	0.82	Glutathione S-transferase sigma 2	sigma	cytosolic	Mytilus galloprovincialis	AFQ35984.1
comp34627_c0	comp34627_c0_seq1	1379	2.23838e-69	230.335	0.73	Glutathione S-transferase sigma 3	sigma	cytosolic	Mytilus galloprovincialis	AFQ35985.1
comp84719_c1	comp84719_c1_seq1	1650	1.08364e-14	82.4185	0.72	Sigma class glutathione S-transferase	sigma	cytosolic	Laternula elliptica	ACM44934.1
comp78691_c0	comp78691_c0_seq1	1708	4.32653e-119	364.385	0.86	Glutathione S-transferase 1, isoform D	theta	cytosolic	Crassostrea gigas	EKC23981.1
comp85910_c0	comp85910_c0_seq2,comp85910_c0_seq3,comp85910_c0_seq5	1689	1.70393e-67	229.565	0.78	Glutathione S-transferase theta 1	theta	cytosolic	Crassostrea gigas	EKC31346.1
comp95717_c5	comp95717_c5_seq1,comp95717_c5_seq2,comp95717_c5_seq3,comp95717_c5_seq4	1189.89	1.50079e-91	293.893	0.79	Glutathione S-transferase zeta	zeta	cytosolic	Chlamys farreri	ADD82544.1
